# Supplementary material for: Personalised genomic strategies improve diagnostic yield in inherited retinal dystrophies: a stepwise, patient-centred approach
Source: Eye (Lond). 2025 Sep 9;39(16):2899–911. doi: 10.1038/s41433-025-03981-1 (PMC12583820; doi:10.1038/s41433-025-03981-1)
Supplement: Supplementary file 2 — Table S3 [file 41433_2025_3981_MOESM2_ESM.xlsx]

## Sheet: Resolved cohort
Table S3. Resolved IRD cases with a definitive genetic diagnosis. AD, Autosomal Dominant; AO, Age of Onset; AR, Autosomal Recessive; F, Female; FamHx, Family History; Inh. Pattern, Inheritance Pattern; M, Male; mt, Mitochondrial; XL, X-linked.
ID	Age	Gender	AO	FamHx	Clinical diagnosis	Proband case	Gene	Transcript	Inh. pattern	Allele 1		Allele 2
										cDNA	protein change	cDNA	protein change
P1	35	F	11	No	Stargardt disease	Yes	ABCA4	NM_000350.3	AR	c.6112C>T	p.(Arg2038Trp)	c.1804C>T	p.(Arg602Trp)
P2	63	M	59	No	Late onset Stargardt disease	Yes	ABCA4	NM_000350.3	AR	c.3386G>T	p.(Arg1129Leu)	c.[5461-10T>C;5603A>T]	p.[Thr1821Aspfs*6,Thr1821Valfs*13;Asn1868Ile]
P3	21	M	6	No	Nonsyndromic retinitis pigmentosa	Yes	ABCA4	NM_000350.3	AR	c.5917del	p.(Val1973*)	c.5917del	p.(Val1973*)
P4	21	F	9	No	Stargardt disease	Yes	ABCA4	NM_000350.3	AR	c.4352+1G>A	p.(?)	c.4069G>A	p.(Ala1357Thr)
P5	20	M	16	No	Stargardt disease	Yes	ABCA4	NM_000350.3	AR	c.[3322C>T;6071A>G]	p.[Arg1108Cys;Asp2024Gly]	c.3386G>T	p.(Arg1129Leu)
P6	79	M	69	No	Late onset Stargardt disease	Yes	ABCA4	NM_000350.3	AR	c.6148G>C	p.(Val2050Leu)	c.950del	p.(Gly317Alafs*57)
P7	73	F	62	No	Late onset Stargardt disease	Yes	ABCA4	NM_000350.3	AR	c.735T>G	p.(Tyr245*)	c.6089G>A	p.(Arg2030Gln)
P8	53	F	50	No	Late onset Stargardt disease	Yes	ABCA4	NM_000350.3	AR	c.5603A>T	p.(Asn1868Ile)	c.768G>T	p.(Val256=)
P9	45	F	40	No	Stargardt disease	Yes	ABCA4	NM_000350.3	AR	c.5655del	p.(Val1887Trpfs*6)	c.3386G>T	p.(Arg1129Leu)
P10	45	M	42	No	Stargardt disease	Yes	ABCA4	NM_000350.3	AR	c.3210_3211dup	p.(Ser1071Cysfs*14)	c.5603A>T	p.(Asn1868Ile)
P11	51	M	30	Yes	Stargardt disease	Yes	ABCA4	NM_000350.3	AR	c.735T>G	p.(Tyr245*)	c.5714+5G>A	p.[=,Glu1863Leufs*33]
P12	33	F	unkown	No	Nonsyndromic retinitis pigmentosa	Yes	ABCA4	NM_000350.3	AR	c.4773+1G>T	p.(?)	c.4773+1G>T	p.(?)
P13	24	M	11	No	Stargardt disease	Yes	ABCA4	NM_000350.3	AR	c.2041C>T	p.(Arg681*)	c.2041C>T	p.(Arg681*)
P14	40	M	22	No	Stargardt disease	Yes	ABCA4	NM_000350.3	AR	c.6118C>T	p.(Arg2040*)	c.5882G>A	p.(Gly1961Glu)
P15	68	F	40	Yes	Cone dystrophy	Yes	ABCA4	NM_000350.3	AR	c.[5882G>A;5603A>T]	p.[Gly1961Glu;Asn1868Ile]	c.3210_3211dup	p.(Ser1071Cysfs*14)
P16	34	M	30	No	Stargardt disease	Yes	ABCA4	NM_000350.3	AR	c.4253+4C>T	p.Ile1377Hisfs*3	c.4457C>T	p.(Pro1486Leu)
P17	31	F	22	No	Stargardt disease	Yes	ABCA4	NM_000350.3	AR	c.3386G>T	p.(Arg1129Leu)	c.5327C>T	p.(Pro1776Leu)
P18	30	F	5	Yes	Stargardt disease	Yes	ABCA4	NM_000350.3	AR	c.3386G>T	p.(Arg1129Leu)	c.3056C>T	p.(Thr1019Met)
P19	21	F	12	No	Stargardt disease	Yes	ABCA4	NM_000350.3	AR	c.2922_2949del	p.(Ile975Leufs*47)	c.1356+4dup	p.(?)
P20	24	M	8	No	Stargardt disease	Yes	ABCA4	NM_000350.3	AR	c.634C>T	p.(Arg212Cys)	c.4537del	p.(Gln1513Argfs*13)
P21	30	F	12	No	Stargardt disease	Yes	ABCA4	NM_000350.3	AR	c.93G>A	p.(Trp31*)	c.758T>A	p.(Leu253His)
P22	25	F	18	No	Cone dystrophy	Yes	ABCA4	NM_000350.3	AR	c.3988G>T	p.(Glu1330*)	c.3386G>T	p.(Arg1129Leu)
P23	55	F	40	No	Stargardt disease	Yes	ABCA4	NM_000350.3	AR	c.3386G>T	p.(Arg1129Leu)	c.3386G>T	p.(Arg1129Leu)
P24	77	M	18	Yes	Cone-rod dystrophy	Yes	ABCA4	NM_000350.3	AR	c.5549T>C	p.(Leu1850Pro)	c.1832T>C	p.(Leu611Pro)
P25	58	F	19	Yes	Stargardt disease	Yes	ABCA4	NM_000350.3	AR	c.3386G>T	p.(Arg1129Leu)	c.1804C>T	p.(Arg602Trp)
P26	46	F	7	No	Stargardt disease	Yes	ABCA4	NM_000350.3	AR	c.6449G>A	p.(Cys2150Tyr)	c.634C>T	p.(Arg212Cys)
P27	41	M	27	No	Stargardt disease	Yes	ABCA4	NM_000350.3	AR	c.5882G>A	p.(Gly1961Glu)	c.3210_3211dup	p.(Ser1071Cysfs*14)
P28	72	M	30	No	Nonsyndromic retinitis pigmentosa	Yes	ABCA4	NM_000350.3	AR	c.1755del	p.(Asp586Thrfs*63)	c.4793C>A	p.(Ala1598Asp)
P29	60	F	35	No	Stargardt disease	Yes	ABCA4	NM_000350.3	AR	c.6089G>A	p.(Arg2030Gln)	c.184C>G	p.(Pro62Ala)
P30	32	M	6	No	Stargardt disease	Yes	ABCA4	NM_000350.3	AR	c.4537dup	p.(Gln1513Profs*42)	c.634C>T	p.(Arg212Cys)
P31	24	F	14	No	Stargardt disease	Yes	ABCA4	NM_000350.3	AR	c.5882G>A	p.(Gly1961Glu)	c.5461-10T>C	p.[Thr1821Aspfs*6,Thr1821Valfs*13]
P32	46	F	25	Yes	Stargardt disease	Yes	ABCA4	NM_000350.3	AR	c.[1622T>C;3113C>T]	p.[Ala1038Val;Leu541Pro]	c.3322C>T	p.(Arg1108Cys)
P33	38	M	10	Yes	Stargardt disease	Yes	ABCA4	NM_000350.3	AR	c.[1622T>C;3113C>T]	p.[Ala1038Val;Leu541Pro]	c.3322C>T	p.(Arg1108Cys)
P34	61	F	47	No	Late onset Stargardt disease	Yes	ABCA4	NM_000350.3	AR	c.6089G>A	p.(Arg2030Gln)	c.1025_1038del	p.(Asp342Glyfs*6)
P35	29	M	20	No	Stargardt disease	Yes	ABCA4	NM_000350.3	AR	c.3292C>T	p.(Arg1098Cys)	c.1766G>A	p.(Trp589*)
P36	48	M	28	Yes	Stargardt disease	Yes	ABCA4	NM_000350.3	AR	c.3386G>T	p.(Arg1129Leu)	c.3322C>T	p.(Arg1108Cys)
P37	38	M	20	Yes	Cone dystrophy	Yes	ABCA4	NM_000350.3	AR	c.5882G>A	p.(Gly1961Glu)	c.1356+4A>G	p.(?)
P38	30	F	20	No	Stargardt disease	Yes	ABCA4	NM_000350.3	AR	c.3386G>T	p.(Arg1129Leu)	c.32T>C	p.(Leu11Pro)
P39	35	M	20	No	Stargardt disease	Yes	ABCA4	NM_000350.3	AR	c.5714+5G>A	p.[=,Glu1863Leufs*33]	c.4947del	p.(Glu1650Argfs*12)
P40	48	F	25	No	Stargardt disease	Yes	ABCA4	NM_000350.3	AR	c.3287C>T	p.(Ser1096Leu)	c.3386G>T	p.(Arg1129Leu)
P41	24	M	18	No	Cone dystrophy	Yes	ABCA4	NM_000350.3	AR	c.6410G>A	p.(Cys2137Tyr)	c.3386G>T	p.(Arg1129Leu)
P42	55	M	51	No	Late onset Stargardt disease	Yes	ABCA4	NM_000350.3	AR	c.5836-1G>C	p.(?)	c.5603A>T	p.(Asn1868Ile)
P43	78	F	74	No	Late onset Stargardt disease	Yes	ABCA4	NM_000350.3	AR	c.3113C>T	p.(Ala1038Val)	c.1804C>T	p.(Arg602Trp)
P44	52	M	48	No	Late onset Stargardt disease	Yes	ABCA4	NM_000350.3	AR	c.5882G>A	p.(Gly1961Glu)	c.1086T>A	p.(Tyr362*)
P45	78	F	74	No	Late onset Stargardt disease	Yes	ABCA4	NM_000350.3	AR	c.4519G>A	p.(Gly1507Arg)	c.5714+5G>A	p.[=,Glu1863Leufs*33]
P46	27	M	12	Yes	Stargardt disease	Yes	ABCA4	NM_000350.3	AR	c.3386G>T	p.(Arg1129Leu)	c.52C>T	p.(Arg18Trp)
P47	60	F	10	Yes	Stargardt disease	Yes	ABCA4	NM_000350.3	AR	c.6088C>T	p.(Arg2030*)	c.6088C>T	p.(Arg2030*)
P48	68	M	18	Yes	Cone dystrophy	No	ABCA4	NM_000350.3	AR	c.6088C>T	p.(Arg2030*)	c.6088C>T	p.(Arg2030*)
P49	58	F	9	No	Stargardt disease	Yes	ABCA4	NM_000350.3	AR	c.3210_3211dup	p.(Ser1071Cysfs*14)	c.634C>T	p.(Arg212Cys)
P50	39	F	28	Yes	Stargardt disease	Yes	ABCA4	NM_000350.3	AR	c.1958G>A	p.(Arg653His)	c.5714+1G>A	p.(?)
P51	35	M	31	No	Stargardt disease	Yes	ABCA4	NM_000350.3	AR	c.5882G>A	p.(Gly1961Glu)	c.1715G>C	p.(Arg572Pro)
P52	40	F	18	No	Stargardt disease	Yes	ABCA4	NM_000350.3	AR	c.3386G>T	p.(Arg1129Leu)	c.454C>T	p.(Arg152*)
P53	62	M	55	No	Late onset Stargardt disease	Yes	ABCA4	NM_000350.3	AR	c.4457C>T	p.(Pro1486Leu)	c.3386G>T	p.(Arg1129Leu)
P54	50	F	9	No	Stargardt disease	Yes	ABCA4	NM_000350.3	AR	c.1715G>C	p.(Arg572Pro)	c.4918C>T	p.(Arg1640Trp)
P55	55	F	47	No	Late onset Stargardt disease	Yes	ABCA4	NM_000350.3	AR	c.5461-1G>T	p.(?)	c.3113C>T	p.(Ala1038Val)
P56	61	M	5	No	Nonsyndromic retinitis pigmentosa	Yes	ABCA4	NM_000350.3	AR	c.634C>T	p.(Arg212Cys)	c.[3322C>T;6320G>A]	p.[Arg1108Cys;Arg2107His]
P57	19	M	16	No	Stargardt disease	Yes	ABCA4	NM_000350.3	AR	c.5929G>A	p.(Gly1977Ser)	c.2588G>C	p.[Gly863Ala;Gly863del]
P58	40	F	16	Yes	Stargardt disease	Yes	ABCA4	NM_000350.3	AR	c.6658C>T	p.(Gln2220*)	c.5882G>A	p.(Gly1961Glu)
P59	80	F	30	Yes	Nonsyndromic retinitis pigmentosa	Yes	ABCA4	NM_000350.3	AR	c.3386G>T	p.(Arg1129Leu)	c.[3210_3211dup;5603A>T]	p.[Ser1071Cysfs*14;Asn1868Ile]
P60	57	F	45	Yes	Late onset Stargardt disease	Yes	ABCA4	NM_000350.3	AR	c.5461-10T>C	p.[Thr1821Aspfs*6,Thr1821Valfs*13]	c.5603A>T	p.(Asn1868Ile)
P61	74	F	2	No	Stargardt disease	Yes	ABCA4	NM_000350.3	AR	c.5461-10T>C	p.[Thr1821Aspfs*6,Thr1821Valfs*13]	c.5461-10T>C	p.[Thr1821Aspfs*6,Thr1821Valfs*13]
P62	51	M	11	Yes	Stargardt disease	Yes	ABCA4	NM_000350.3	AR	c.4139C>T	p.(Pro1380Leu)	c.3277G>A	p.(Asp1093Asn)
P63	61	F	27	Yes	Stargardt disease	Yes	ABCA4	NM_000350.3	AR	c.1025_1038del	p.(Asp342Glyfs*6)	c.5882G>A	p.(Gly1961Glu)
P64	63	F	27	Yes	Late onset Stargardt disease	No	ABCA4	NM_000350.3	AR	c.1025_1038del	p.(Asp342Glyfs*6)	c.5882G>A	p.(Gly1961Glu)
P65	68	F	60	Yes	Late onset Stargardt disease	Yes	ABCA4	NM_000350.3	AR	c.4457C>T	p.(Pro1486Leu)	c.4457C>T	p.(Pro1486Leu)
P66	21	F	9	No	Stargardt disease	Yes	ABCA4	NM_000350.3	AR	c.4352+1G>A	p.(?)	c.4069G>A	p.(Ala1357Thr)
P67	19	M	16	No	Stargardt disease	Yes	ABCA4	NM_000350.3	AR	c.3386G>T	p.(Arg1129Leu)	c.3056C>T	p.(Thr1019Met)
P68	19	M	10	No	Stargardt disease	Yes	ABCA4	NM_000350.3	AR	c.1391T>A	p.(Leu464*)	c.286A>G	p.(Asn96Asp)
P69	63	F	61	No	Pseudoxanthoma elasticum	Yes	ABCC6	NM_001171.5	AR	c.(998+1_999-1)(1176+1_1177-1)del	p.(?)	c.(2995+1_2996-1)(4208+1_4209-1)del	p.(?)
P70	40	M	32	No	Syndromic retinitis pigmentosa	Yes	ABHD12	NM_001042472.3	AR	c.211_223del	p.(Arg71Tyrfs*26)	c.211_223del	p.(Arg71Tyrfs*26)
P71	30	M	3	No	Usher syndrome	Yes	ADGRV1	NM_032119.4	AR	c.17668_17669del	p.(Met5890Valfs*10)	c.17668_17669del	p.(Met5890Valfs*10)
P72	35	M	2	No	Usher syndrome	Yes	ADGRV1	NM_032119.4	AR	c.7988_7989delCT	p.(Ser2663*)	c.(22+1_c.23-1)_(10549+1_10550-1)del	p.(?)
P73	51	M	5	No	Usher syndrome	Yes	ADGRV1	NM_032119.4	AR	c.17933A>G	p.(His5978Arg)	c.(17973+1_17974-1)_(18152+1_18153-1)del	p.(?)
P74	60	M	10	Yes	Usher syndrome	Yes	ADGRV1	NM_032119.4	AR	c.3323_3324dup	p.(Val1109Glnfs*2)	c.9367G>T	p.(Glu3123*)
P75	30	M	1	No	Nonsyndromic retinitis pigmentosa	Yes	AHI1	NM_001134831.2	AR	c.786del	p.(Glu262Aspfs*21)	c.786del	p.(Glu262Aspfs*21)
P76	38	F	10	No	Bardet-Biedl syndrome	Yes	BBS1	NM_024649.5	AR	c.1169T>G	p.(Met390Arg)	c.1169T>G	p.(Met390Arg)
P77	36	F	5	No	Bardet-Biedl syndrome	Yes	BBS1	NM_024649.5	AR	c.1169T>G	p.(Met390Arg)	c.1169T>G	p.(Met390Arg)
P78	24	M	8	Yes	Bardet-Biedl syndrome	Yes	BBS1	NM_024649.5	AR	c.1169T>G	p.(Met390Arg)	c.1169T>G	p.(Met390Arg)
P79	18	F	16	No	Bardet-Biedl syndrome	Yes	BBS1	NM_024649.5	AR	c.1110G>A	p.(Pro370=)	c.1169T>G	p.(Met390Arg)
P80	67	F	15	No	Bardet-Biedl syndrome	Yes	BBS1	NM_024649.5	AR	c.1169T>G	p.(Met390Arg)	c.1169T>G	p.(Met390Arg)
P81	65	F	12	No	Nonsyndromic retinitis pigmentosa	Yes	BBS1	NM_024649.5	AR	c.1169T>G	p.(Met390Arg)	c.1169T>G	p.(Met390Arg)
P82	40	F	5	No	Bardet-Biedl syndrome	Yes	BBS1	NM_024649.5	AR	c.830+1G>A	p.(?)	c.830+1G>A	p.(?)
P83	22	F	16	Yes	Best macular dystrophy	Yes	BEST1	NM_004183.4	AD	c.26T>C	p.(Val9Ala)
P84	60	M	37	No	Best macular dystrophy	Yes	BEST1	NM_004183.4	AR	c.283A>T	p.(Asn95Tyr)	c.(152+1_153-1)_(867+1_868-1)del	p.(?)
P85	38	M	14	No	Best macular dystrophy	Yes	BEST1	NM_004183.4	AD	c.283A>T	p.(Asn95Tyr)
P86	61	M	40	Yes	Best macular dystrophy	Yes	BEST1	NM_004183.4	AD	c.283A>T	p.(Asn95Tyr)
P87	67	M	65	Yes	Best macular dystrophy	No	BEST1	NM_004183.4	AD	c.283A>T	p.(Asn95Tyr)
P88	58	M	30	Yes	Best macular dystrophy	Yes	BEST1	NM_004183.4	AD	c.680A>G	p.(Tyr227Cys)
P89	56	M	30	Yes	Best macular dystrophy	Yes	BEST1	NM_004183.4	AD	c.691A>G	p.(Ser231Gly)
P90	57	M	47	Yes	Best macular dystrophy	Yes	BEST1	NM_004183.4	AD	c.691A>G	p.(Ser231Gly)
P91	58	M	17	Yes	Best macular dystrophy	No	BEST1	NM_004183.4	AD	c.691A>G	p.(Ser231Gly)
P92	32	F	10	Yes	Best macular dystrophy	Yes	BEST1	NM_004183.4	AD	c.691A>G	p.(Ser231Gly)
P93	19	M	15	Yes	Best macular dystrophy	Yes	BEST1	NM_004183.4	AD	c.691A>G	p.(Ser231Gly)
P94	52	F	34	Yes	Best macular dystrophy	Yes	BEST1	NM_004183.4	AD	c.691A>G	p.(Ser231Gly)
P95	37	F	20	Yes	Best macular dystrophy	No	BEST1	NM_004183.4	AD	c.691A>G	p.(Ser231Gly)
P96	63	M	56	Yes	Best macular dystrophy	No	BEST1	NM_004183.4	AD	c.691A>G	p.(Ser231Gly)
P97	22	M	10	Yes	Best macular dystrophy	No	BEST1	NM_004183.4	AD	c.691A>G	p.(Ser231Gly)
P98	29	M	12	Yes	Best macular dystrophy	Yes	BEST1	NM_004183.4	AD	c.911A>T	p.(Asp304Val)
P99	19	F	7	Yes	Best macular dystrophy	Yes	BEST1	NM_004183.4	AD	c.887A>G	p.(Asn296Ser)
P100	47	F	13	Yes	Best macular dystrophy	Yes	BEST1	NM_004183.4	AD	c.903T>G	p.(Asp301Glu)
P101	35	M	15	Yes	Best macular dystrophy	Yes	BEST1	NM_004183.4	AD	c.903T>G	p.(Asp301Glu)
P102	24	M	20	Yes	Congenital stationary night blindness	Yes	CACNA1F	NM_001256789.3	XL	c.2914C>T	p.(Arg972*)
P103	21	M	1	No	Cone-rod dystrophy	Yes	CACNA1F	NM_001256789.3	XL	c.2267_2278delTTGCTGGACA	p.(Ile756del)
P104	34	F	2	Yes	Usher syndrome	Yes	CDH23	NM_022124.6	AR	c.122dup	p.(Ile42Aspfs*22)	c.6829+2T>C	p.(?)
P105	33	M	10	No	Usher syndrome	Yes	CDH23	NM_022124.6	AR	c.6049G>A	p.(Gly2017Ser)	c.6393del	p.(Ile2132Serfs*11)
P106	45	F	15	Yes	Nonsyndromic retinitis pigmentosa	Yes	CDHR1	NM_033100.4	AR	c.1554-2A>C	p.(?)	c.1868dup	p.(Asn623Lysfs*53)
P107	49	M	10	Yes	Nonsyndromic retinitis pigmentosa	No	CDHR1	NM_033100.4	AR	c.1554-2A>C	p.(?)	c.1868dup	p.(Asn623Lysfs*53)
P108	89	F	15	No	Nonsyndromic retinitis pigmentosa	Yes	CDHR1	NM_033100.4	AR	c.2T>A	p.(Met1?)	c.2T>A	p.(Met1?)
P109	28	F	14	No	Nonsyndromic retinitis pigmentosa	Yes	CEP290	NM_025114.4	AR	c.7341dup	p.(Leu2448Thrfs*8)	c.5932C>T	p.(Arg1978*)
P110	32	F	10	No	Syndromic retinitis pigmentosa	Yes	CEP290	NM_025114.4	AR	c.4813-1G>A	p.(?)	c.5736G>A	p.(Trp1912*)
P111	6	M	3	No	Leber congenital amaurosis	Yes	CEP290	NM_025114.4	AR	c.2991+1655A>G	p.(?)	c.4661_4663del	p.(Glu1554del)
P112	52	M	3	Yes	Cone-rod dystrophy	Yes	CEP290	NM_025114.4	AR	c.5777G>C	p.(Arg1926Pro)	c.955del	p.(Ser319Leufs*16)
P113	56	F	10	Yes	Nonsyndromic retinitis pigmentosa	No	CEP290	NM_025114.4	AR	c.5777G>C	p.(Arg1926Pro)	c.955del	p.(Ser319Leufs*16)
P114	28	F	1	No	Syndromic retinitis pigmentosa	Yes	CEP290	NM_025114.4	AR	c.6271-8T>G	p.(?)	c.5227-13G>A	p.(?)
P115	84	F	unkown	Yes	Nonsyndromic retinitis pigmentosa	Yes	CEP78	NM_001098802.3	AR	c.440C>A	p.(Ser147*)	c.440C>A	p.(Ser147*)
P116	54	M	49	No	Cone dystrophy	Yes	CERKL	NM_201548.5	AR	c.1381C>T	p.(Arg435*)	c.320_322del	p.(Cys107del)
P117	31	F	15	Yes	Leber congenital amaurosis	Yes	CFAP410 (C21orf2)	NM_004928.3	AR	c.257T>G	p.(Leu86Arg)	c.257T>G	p.(Leu86Arg)
P118	28	F	20	Yes	Nonsyndromic retinitis pigmentosa	No	CFAP410 (C21orf2)	NM_004928.3	AR	c.257T>G	p.(Leu86Arg)	c.257T>G	p.(Leu86Arg)
P119	44	M	30	Yes	Cone-rod dystrophy	No	CFAP410 (C21orf2)	NM_004928.3	AR	c.257T>G	p.(Leu86Arg)	c.257T>G	p.(Leu86Arg)
P120	37	F	13	No	Nonsyndromic retinitis pigmentosa	Yes	CFAP418 (C8orf37)	NM_177965.4	AR	c.317_318insTT	p.(Val107Trpfs*28)	c.317_318insTT	p.(Val107Trpfs*28)
P121	69	M	10	Yes	Choroideremia	Yes	CHM	NC_000023.10	XL	g.(?_ 85119606)_(85304153_?)	p.(?)
P122	38	F	NA	Yes	Asymptomatic	No	CHM	NC_000023.10	XL	g.(?_ 85119606)_(85304153_?)	p.(?)
P123	50	M	5	Yes	Choroideremia	Yes	CHM	NM_000390.4	XL	c.(?_-26)_(1510+1_1511-1)del	p.(?)
P124	33	M	30	Yes	Choroideremia	No	CHM	NM_000390.4	XL	c.(?_-26)_(1510+1_1511-1)del	p.(?)
P125	25	M	21	Yes	Choroideremia	No	CHM	NM_000390.4	XL	c.(?_-26)_(1510+1_1511-1)del	p.(?)
P126	28	M	25	Yes	Choroideremia	No	CHM	NM_000390.4	XL	c.(?_-26)_(1510+1_1511-1)del	p.(?)
P127	44	F	NA	Yes	Asymptomatic	No	CHM	NM_000390.4	XL	c.(?_-26)_(1510+1_1511-1)del	p.(?)
P128	19	M	7	Yes	Choroideremia	Yes	CHM	NM_000390.4	XL	c.525_526del	p.(Glu177Lysfs*6)
P129	63	M	40	Yes	Choroideremia	Yes	CHM	NM_000390.4	XL	c.808C>T	p.(Arg270*)
P130	24	F	5	No	Syndromic retinitis pigmentosa	Yes	CLN3	NM_001042432.2	AR	c.(374+1_375-1)_(533+1_534-1)del	p.(?)
P131	51	M	unknown	No	Nonsyndromic retinitis pigmentosa	Yes	CLN3	NM_001042432.2	AR	c.1213C>T	p.(Arg405Trp)	c.1213C>T	p.(Arg405Trp)
P132	72	M	55	Yes	Nonsyndromic retinitis pigmentosa	Yes	CNGA1	NM_000087.3	AR	c.640C>T	p.(Arg214*)	c.640C>T	p.(Arg214*)
P133	73	M	64	No	Nonsyndromic retinitis pigmentosa	Yes	CNGA1	NM_000087.3	AR	c.947C>T	p.(Ser316Phe)	c.947C>T	p.(Ser316Phe)
P134	82	F	70	No	Nonsyndromic retinitis pigmentosa	Yes	CNGA1	NM_000087.3	AR	c.82C>T	p.(Arg28*)	c.82C>T	p.(Arg28*)
P135	42	F	20	Yes	Nonsyndromic retinitis pigmentosa	Yes	CNGA1	NM_000087.3	AR	c.1540C>T	p.(Arg514*)	c.652C>T	p.(Arg218*)
P136	23	M	16	No	Nonsyndromic retinitis pigmentosa	Yes	CNGA1	NM_001379270.1	AR	c.1528C>T	p.(Arg510*)	c.1528C>T	p.(Arg510*)
P137	20	F	3	No	Achromatopsia	Yes	CNGA3	NM_001298.3	AR	c.940_942del	p.(Ile314del)	c.940_942del	p.(Ile314del)
P138	23	F	12	Yes	Achromatopsia	Yes	CNGA3	NM_001298.3	AR	c.829C>T	p.(Arg277Cys)	c.1279C>T	p.(Arg427Cys)
P139	89	M	unknown	Yes	Nonsyndromic retinitis pigmentosa	Yes	CNGB1	NM_001297.5	AR	c.2957A>T	p.(Asn986Ile)	c.2957A>T	p.(Asn986Ile)
P140	57	M	50	No	Nonsyndromic retinitis pigmentosa	Yes	CNGB1	NM_001297.5	AR	c.2957A>T	p.(Asn986Ile)	c.801del	p.(Leu267Phefs*10)
P141	50	F	40	No	Nonsyndromic retinitis pigmentosa	Yes	CNGB1	NM_001297.5	AR	c.3150del	p.(Phe1051Leufs*12)	c.413-1G>A	p.(?)
P142	28	M	5	No	Achromatopsia	Yes	CNGB3	NM_019098.5	AR	c.1148del	p.(Thr383Ilefs*13)	c.1148del	p.(Thr383Ilefs*13)
P143	69	F	unknown	No	Cone dystrophy	Yes	CNGB3	NM_019098.5	AR	c.442_446delinsGAAAAT	p.(Lys148Glufs*31)	c.442_446delinsGAAAAT	p.(Lys148Glufs*31)
P144	19	F	10	Yes	Stickler syndrome	Yes	COL11A1	NM_001854.4	AD	c.1630-2A>C	p.(?)
P145	15	F	6	Yes	Stickler syndrome	Yes	COL2A1	NM_001844.5	AD	c.2794C>T	p.(Arg932*)
P146	42	F	10	Yes	Stickler syndrome	Yes	COL2A1	NM_001844.5	AD	c.3435+1G>A	p.(?)
P147	19	M	7	No	Stickler syndrome	Yes	COL2A1	NM_001844.5	AD	c.2678dupC	p.(Ala895Serfs*49)
P148	16	M	5	Yes	Stickler syndrome	Yes	COL2A1	NM_001844.5	AD	c.1942-1G>A	p.(?)
P149	41	F	36	Yes	Stickler syndrome	No	COL2A1	NM_001844.5	AD	c.1942-1G>A	p.(?)
P150	46	F	6	No	Cone-rod dystrophy	Yes	CRB1	NM_201253.3	AR	c.498_506del	p.(Ile167_Gly169del)	c.3307G>A	p.(Gly1103Arg)
P151	41	F	3	No	Leber congenital amaurosis	Yes	CRB1	NM_201253.3	AR	c.2843G>A	p.(Cys948Tyr)	c.2843G>A	p.(Cys948Tyr)
P152	79	M	67	No	Maculopathy	Yes	CRB1	NM_201253.3	AR	c.430T>G	p.(Phe144Val)	c.613_619del	p.(Ile205Aspfs*13)
P153	61	M	7	Yes	Maculopathy	Yes	CRB1	NM_201253.3	AR	c.2498G>A	p.(Gly833Asp)	c.498_506del	p.(Ile167_Gly169del)
P154	46	F	40	Yes	Cone dystrophy	Yes	CRB1	NM_201253.3	AR	c.2549G>T	p.(Gly850Val)	c.498_506del	p.(Ile167_Gly169del)
P155	21	M	17	No	Nonsyndromic retinitis pigmentosa	Yes	CRB1	NM_201253.3	AR	c.2843G>A	p.(Cys948Tyr)	c.498_506del	p.(Ile167_Gly169del)
P156	49	F	20	No	Cone dystrophy	Yes	CRB1	NM_201253.3	AR	c.613_619del	p.(Ile205Aspfs*13)	c.498_506del	p.(Ile167_Gly169del)
P157	20	M	3	No	Nonsyndromic retinitis pigmentosa	Yes	CRB1	NM_201253.3	AR	c.2506C>A	p.(Pro836Thr)	c.1084C>T	p.(Gln362*)
P158	54	F	9	No	Cone dystrophy	Yes	CRB1	NM_201253.3	AR	c.613_619del	p.(Ile205Aspfs*13)	c.498_506del	p.(Ile167_Gly169del)
P159	20	M	4	No	Leber congenital amaurosis	Yes	CRB1	NM_201253.3	AR	c.1360G>A	p.(Gly454Arg)	c.1360G>A	p.(Gly454Arg)
P160	22	F	6	No	Nonsyndromic retinitis pigmentosa	Yes	CRB1	NM_201253.3	AR	c.2843G>A	p.(Cys948Tyr)	c.[498_506del;1360G>A]	p.[Ile167_Gly169del;Gly454Arg]
P161	22	M	8	No	Cone-rod dystrophy	Yes	CRB1	NM_201253.3	AR	c.1360G>A	p.(Gly454Arg)	c.2290C>T	p.(Arg764Cys)
P162	72	M	49	No	Maculopathy	Yes	CRX	NM_000554.6	AD	c.269G>A	p.(Arg90Gln)
P163	38	F	24	Yes	Maculopathy	Yes	CRX	NM_000554.6	AD	c.(100+1_101-1)_(*3363_?)del	p.(?)
P164	45	F	14	Yes	Cone dystrophy	No	CRX	NM_000554.6	AD	c.(100+1_101-1)_(*3363_?)del	p.(?)
P165	72	F	20	Yes	Cone-rod dystrophy	No	CRX	NM_000554.6	AD	c.(100+1_101-1)_(*3363_?)del	p.(?)
P166	24	M	4	No	Leber congenital amaurosis	Yes	CRX	NM_000554.6	AD	c.124G>A	p.(Glu42Lys)
P167	63	F	53	No	Retinal pattern dystrophy	Yes	CRX	NM_000554.6	AD	c.100+2T>C	p.(?)
P168	68	F	60	Yes	Maculopathy	Yes	CRX	NM_000554.6	AD	c.365del	p.(Gly122Alafs*65)
P169	66	F	28	Yes	Maculopathy	No	CRX	NM_000554.6	AD	c.365del	p.(Gly122Alafs*65)
P170	42	F	17	Yes	Maculopathy	No	CRX	NM_000554.6	AD	c.365del	p.(Gly122Alafs*65)
P171	70	F	30	No	Bietti crystalline dystrophy	Yes	CYP4V2	NM_207352.4	AR	c.283G>A	p.(Gly95Arg)	c.1393A>G	p.(Arg465Gly)
P172	47	M	10	Yes	Nonsyndromic retinitis pigmentosa	Yes	EYS	NM_001142800.2	AR	c.5928-2A>G	p.(?)	c.5928-2A>G	p.(?)
P173	40	M	30	Yes	Nonsyndromic retinitis pigmentosa	No	EYS	NM_001142800.2	AR	c.5928-2A>G	p.(?)	c.5928-2A>G	p.(?)
P174	30	F	19	No	Nonsyndromic retinitis pigmentosa	Yes	EYS	NM_001142800.2	AR	c.2137+1G>A	p.(?)	c.(-333+1_-332-1)_(1766+1_1767-1)dup	p.(?)
P175	80	F	57	No	Nonsyndromic retinitis pigmentosa	Yes	EYS	NM_001142800.2	AR	c.4045C>T	p.(Arg1349*)	c.2826_2827del	p.(Val944Glyfs*9)
P176	34	M	34	No	Nonsyndromic retinitis pigmentosa	Yes	EYS	NM_001142800.2	AR	c.6794del	p.(Pro2265Glnfs*46)	c.5290dup	p.(Ile1764Asnfs*6)
P177	66	F	40	No	Nonsyndromic retinitis pigmentosa	Yes	EYS	NM_001142800.2	AR	c.8834G>A	p.(Gly2945Glu)	c.8834G>A	p.(Gly2945Glu)
P178	52	F	47	Yes	Nonsyndromic retinitis pigmentosa	Yes	EYS	NM_001142800.2	AR	c.5928-2A>G	p.(?)	c.1211dup	p.(Asn404Lysfs*3)
P179	22	M	20	Yes	Nonsyndromic retinitis pigmentosa	Yes	EYS	NM_001142800.2	AR	c.8982_8985del	p.(Ile2995Tyrfs*5)	c.8982_8985del	p.(Ile2995Tyrfs*5)
P180	47	F	41	No	Nonsyndromic retinitis pigmentosa	Yes	EYS	NM_001142800.2	AR	c.3567del	p.(Gly1190Aspfs*39)	c.3567del	p.(Gly1190Aspfs*39)
P181	57	F	40	No	Nonsyndromic retinitis pigmentosa	Yes	EYS	NM_001142800.2	AR	c.7055+1G>A	p.(?)	c.(2023+1_2024- 1)_(3443+1_3444-1)del	p.(?)
P182	52	F	48	Yes	Nonsyndromic retinitis pigmentosa	Yes	EYS	NM_001142800.2	AR	c.2380C>T	p.(Arg794*)	c.7919G>A	p.(Trp2640*)
P183	56	F	48	No	Nonsyndromic retinitis pigmentosa	Yes	EYS	NM_001142800.2	AR	c.6794del	p.(Pro2265Glnfs*46)	c.7810C>T	p.(Arg2604Cys)
P184	42	F	38	No	Nonsyndromic retinitis pigmentosa	Yes	EYS	NM_001142800.2	AR	c.3164+1G>A	p.(?)	c.2826_2827del	p.(V944Gfs*9)
P185	29	M	17	Yes	Nonsyndromic retinitis pigmentosa	Yes	FAM161A	NM_001201543.2	AR	c.685C>T	p.(Arg229*)	c.685C>T	p.(Arg229*)
P186	25	F	20	Yes	Nonsyndromic retinitis pigmentosa	No	FAM161A	NM_001201543.2	AR	c.685C>T	p.(Arg229*)	c.685C>T	p.(Arg229*)
P187	64	M	30	Yes	Nonsyndromic retinitis pigmentosa	Yes	FAM161A	NM_001201543.2	AR	c.1355_1356del	p.(Thr452Serfs*3)	c.1355_1356del	p.(Thr452Serfs*3)
P188	59	M	20	Yes	Nonsyndromic retinitis pigmentosa	Yes	FAM161A	NM_001201543.2	AR	c.1355_1356del	p.(Thr452Serfs*3)	c.1355_1356del	p.(Thr452Serfs*3)
P189	50	M	10	No	Congenital stationary night blindness	Yes	GNAT1	NM_144499.3	AR	c.359C>A	p.(Ser120*)	c.359C>A	p.(Ser120*)
P190	24	M	5	Yes	Cone dystrophy	Yes	GUCY2D	NM_000180.4	AD	c.2512C>T	p.(Arg838Cys)
P191	21	M	3	Yes	Cone dystrophy	Yes	GUCY2D	NM_000180.4	AD	c.2513G>A	p.(Arg838His)
P192	23	F	11	Yes	Cone dystrophy	Yes	GUCY2D	NM_000180.4	AD	c.2513G>A	p.(Arg838His)
P193	56	F	40	Yes	Cone dystrophy	No	GUCY2D	NM_000180.4	AD	c.2513G>A	p.(Arg838His)
P194	19	M	5	No	Syndromic retinitis pigmentosa	Yes	HK1	NM_001322365.2	AD	c.1439C>T	p.(Ser480Leu)
P195	70	M	46	No	Nonsyndromic retinitis pigmentosa	Yes	IMPG1	NM_001563.4	AD	c.1543_1544dup	p.(Met515Ilefs*6)
P196	38	M	30	Yes	Syndromic retinitis pigmentosa	Yes	JAG1	NM_000214.3	AD	c.765C>A	p.(Tyr255*)
P197	19	M	16	No	Syndromic retinitis pigmentosa	Yes	KIF11	NM_004523.4	AD	c.308+1G>A	p.(?)
P198	68	F	30	Yes	Nonsyndromic retinitis pigmentosa	Yes	KIZ	NM_018474.6	AR	c.226C>T	p.(Arg76*)	c.226C>T	p.(Arg76*)
P199	46	M	2	No	Leber congenital amaurosis	Yes	LCA5	NM_001122769.3	AR	c.42_45del	p.(Lys15Glnfs*95)	c.42_45del	p.(Lys15Glnfs*95)
P200	74	F	unknown	No	Syndromic retinitis pigmentosa	Yes	MFRP	NM_031433.4	AR	c.498del	p.(Asn167Thrfs*25)	c.498del	p.(Asn167Thrfs*25)
P201	45	F	15	No	Syndromic retinitis pigmentosa	Yes	MFRP	NM_031433.4	AR	c.498del	p.(Asn167Thrfs*25)	c.498del	p.(Asn167Thrfs*25)
P202	32	F	4	No	Syndromic retinitis pigmentosa	Yes	MT-ATP6	NC_012920.1	mt	m.8993T>G
P203	34	F	1	No	Syndromic retinitis pigmentosa	Yes	MT-TL1	NC_012920.1	mt	m.3243A>G
P204	50	F	5	Yes	Syndromic retinitis pigmentosa	Yes	MT-TL1	NC_012920.1	mt	m.3243A>G
P205	22	M	1	Yes	Usher syndrome	Yes	MYO7A	NM_000260.4	AR	c.2874_2878del	p.(Gln959Glyfs*5)	c.2874_2878del	p.(Gln959Glyfs*5)
P206	19	F	2	Yes	Usher syndrome	Yes	MYO7A	NM_000260.4	AR	c.999T>G	p.(Tyr333*)	c.999T>G	p.(Tyr333*)
P207	24	M	1	No	Usher syndrome	Yes	MYO7A	NM_000260.4	AR	c.4132_4133delGGinsTA	p.(Gly1378*)	c.2914C>T	p.(Arg972*)
P208	19	F	1	No	Usher syndrome	Yes	MYO7A	NM_000260.4	AR	c.397C>T	p.(His133Tyr)	c.999T>G	p.(Tyr333*)
P209	25	F	2	Yes	Usher syndrome	Yes	MYO7A	NM_000260.4	AR	c.5392C>T	p.(Gln1798*)	c.5392C>T	p.(Gln1798*)
P210	44	M	35	No	Cone dystrophy	Yes	NMNAT1	NM_022787.4	AR	c.53A>G	p.(Asn18Ser)	c.769G>A	p.(Glu257Lys)
P211	51	F	10	Yes	Goldmann-Favre	Yes	NR2E3	NM_014249.4	AD	c.166G>A	p.(Gly56Arg)
P212	44	M	30	No	Nonsyndromic retinitis pigmentosa	Yes	NR2E3	NM_014249.4	AR	c.932G>A	p.(Arg311Gln)	c.932G>A	p.(Arg311Gln)
P213	63	F	unknown	Yes	Nonsyndromic retinitis pigmentosa	Yes	NR2E3	NM_014249.4	AR	c.227G>A	p.(Arg76Gln)	c.227G>A	p.(Arg76Gln)
P214	48	M	unknown	Yes	Nonsyndromic retinitis pigmentosa	No	NR2E3	NM_014249.4	AR	c.227G>A	p.(Arg76Gln)	c.227G>A	p.(Arg76Gln)
P215	24	M	5	Yes	Congenital stationary night blindness	Yes	NYX	NM_001378477.3	XL	c.220G>T	p.(Glu74*)
P216	30	M	2	Yes	Congenital stationary night blindness	No	NYX	NM_001378477.3	XL	c.220G>T	p.(Glu74*)
P217	25	M	2	Yes	Gyrate atrophy	Yes	OAT	NM_000274.3	AR	c.253T>G	p.(Tyr85Asp)	c.253T>G	p.(Tyr85Asp)
P218	22	M	8	Yes	Gyrate atrophy	No	OAT	NM_000274.3	AR	c.253T>G	p.(Tyr85Asp)	c.253T>G	p.(Tyr85Asp)
P219	20	M	2	Yes	Cone-rod dystrophy	Yes	OPN1LW/OPN1MW	NM_020061.6/ NM_000513.2	XL	c.[457C>A; 511A>G; 521C>T; 532A>G; 538T>G]	p.[Leu153Met; Ile171Val; Ala174Val; Ile178Val; Ser180Ala]		LVAVA haplotype
P220	34	M	12	Yes	Cone-rod dystrophy	No	OPN1LW/OPN1MW	NM_020061.6/ NM_000513.2	XL	c.[457C>A; 511A>G; 521C>T; 532A>G; 538T>G]	p.[Leu153Met; Ile171Val; Ala174Val; Ile178Val; Ser180Ala]		LVAVA haplotype
P221	24	M	5	No	Nonsyndromic retinitis pigmentosa	Yes	PDE6A	NM_000440.3	AR	c.1957C>T	p.(Arg653*)	c.1957C>T	p.(Arg653*)
P222	30	F	21	No	Nonsyndromic retinitis pigmentosa	Yes	PDE6A	NM_000440.3	AR	c.1705C>A	p.(Gln569Lys)	c.1749C>G	p.(Tyr583*)
P223	58	M	40	No	Nonsyndromic retinitis pigmentosa	Yes	PDE6A	NM_000440.3	AR	c.1268del	p.(Leu423*)	c.305G>A	p.(Arg102His)
P224	36	F	24	No	Nonsyndromic retinitis pigmentosa	Yes	PDE6B	NM_000283.4	AR	c.1832+1G>C	p.(?)	c.207dup	p.(Ile70Hisfs*96)
P225	18	F	5	No	Nonsyndromic retinitis pigmentosa	Yes	PDE6B	NM_000283.4	AR	c.293G>C	p.(Arg98Pro)	c.293G>C	p.(Arg98Pro)
P226	38	F	10	No	Cone dystrophy	Yes	PDE6C	NM_006204.4	AR	c.1805A>C	p.(His602Pro)	c.2159C>T	p.(Thr720Met)
P227	53	M	30	Yes	Nonsyndromic retinitis pigmentosa	Yes	PRCD	NM_001077620.3	AR	c.70C>T	p.(Gln24*)	c.70C>T	p.(Gln24*)
P228	79	F	36	Yes	Nonsyndromic retinitis pigmentosa	Yes	PRCD	NM_001077620.3	AR	c.70C>T	p.(Gln24*)	c.70C>T	p.(Gln24*)
P229	69	F	35	No	Retinal pattern dystrophy	Yes	PROM1	NM_006017.3	AD	c.1117C>T	p.(Arg373Cys)
P230	51	M	50	No	Retinal pattern dystrophy	Yes	PROM1	NM_006017.3	AD	c.1255dup	p.(Tyr419Leufs*13)
P231	59	F	55	Yes	Retinal pattern dystrophy	Yes	PROM1	NM_006017.3	AD	c.303+1G>A	p.(?)
P232	36	F	-	Yes	Asymptomatic	No	PROM1	NM_006017.3	AD	c.303+1G>A	p.(?)
P233	53	M	45	No	Maculopathy	Yes	PROM1	NM_006017.3	AD	c.303+1G>A	p.(?)
P234	21	F	3	Yes	Nonsyndromic retinitis pigmentosa	Yes	PRPF31	NM_015629.4	AD	c.757G>A	p.(Gly253Arg)
P235	52	M	40	No	Nonsyndromic retinitis pigmentosa	Yes	PRPF31	NM_015629.4	AD	c.118C>T	p.(Gln40*)
P236	47	M	40	Yes	Nonsyndromic retinitis pigmentosa	Yes	PRPF31	NM_015629.4	AD	c.939dup	p.(Gly314Argfs*10)
P237	20	M	6	Yes	Nonsyndromic retinitis pigmentosa	No	PRPF31	NM_015629.4	AD	c.939dup	p.(Gly314Argfs*10)
P238	17	F	10	Yes	Nonsyndromic retinitis pigmentosa	Yes	PRPF31	NM_015629.4	AD	c.541G>T	p.(Glu181*)
P239	40	M	8	Yes	Nonsyndromic retinitis pigmentosa	Yes	PRPF31	NM_015629.4	AD	g.(?_54632422)_(54634873_?)del	p.(?)
P240	48	M	14	Yes	Nonsyndromic retinitis pigmentosa	Yes	PRPF8	NM_006445.4	AD	c.6837G>C	p.(Trp2279Cys)
P241	75	F	20	Yes	Nonsyndromic retinitis pigmentosa	No	PRPF8	NM_006445.4	AD	c.6837G>C	p.(Trp2279Cys)
P242	58	F	11	Yes	Nonsyndromic retinitis pigmentosa	Yes	PRPF8	NM_006445.4	AD	c.6837G>C	p.(Trp2279Cys)
P243	55	F	15	Yes	Nonsyndromic retinitis pigmentosa	No	PRPF8	NM_006445.4	AD	c.6837G>C	p.(Trp2279Cys)
P244	44	F	10	Yes	Nonsyndromic retinitis pigmentosa	No	PRPF8	NM_006445.4	AD	c.6837G>C	p.(Trp2279Cys)
P245	60	M	20	Yes	Nonsyndromic retinitis pigmentosa	Yes	PRPF8	NM_006445.4	AD	c.6837G>C	p.(Trp2279Cys)
P246	31	F	7	Yes	Nonsyndromic retinitis pigmentosa	No	PRPF8	NM_006445.4	AD	c.6837G>C	p.(Trp2279Cys)
P247	26	M	23	No	Nonsyndromic retinitis pigmentosa	Yes	PRPF8	NM_006445.4	AD	c.6929G>A	p.(Arg2310Lys)
P248	46	F	42	Yes	Adult-onset vitelliform macular dystrophy	Yes	PRPH2	NM_000322.5	AD	c.659G>A	p.(Arg220Gln)
P249	75	F	70	Yes	Retinal pattern dystrophy	No	PRPH2	NM_000322.5	AD	c.659G>A	p.(Arg220Gln)
P250	61	F	40	Yes	Retinal pattern dystrophy	Yes	PRPH2	NM_000322.5	AD	c.676C>T	p.(Gln226*)
P251	61	M	50	Yes	Nonsyndromic retinitis pigmentosa	Yes	PRPH2	NM_000322.5	AD	c.389T>C	p.(Leu130Pro)
P252	74	M	28	Yes	Maculopathy	Yes	PRPH2	NM_000322.5	AD	c.828+2T>C	p.(?)
P253	46	M	41	Yes	Maculopathy	No	PRPH2	NM_000322.5	AD	c.828+2T>C	p.(?)
P254	46	M	37	Yes	Maculopathy	Yes	PRPH2	NM_000322.5	AD	c.537G>A	p.(Trp179*)
P255	53	F	45	Yes	Maculopathy	No	PRPH2	NM_000322.5	AD	c.537G>A	p.(Trp179*)
P256	54	F	30	Yes	Adult-onset vitelliform macular dystrophy	Yes	PRPH2	NM_000322.5	AD	c.649_650insTAGCTGCTGCAATCCTA	p.(Ser217Ilefs*45)
P257	51	F	39	Yes	Retinal pattern dystrophy	Yes	PRPH2	NM_000322.5	AD	c.515G>A	p.(Arg172Gln)
P258	55	M	40	Yes	Retinal pattern dystrophy	Yes	PRPH2	NM_000322.5	AD	c.499G>A	p.(Gly167Ser)
P259	62	M	5	No	Nonsyndromic retinitis pigmentosa	Yes	RDH12	NM_152443.3	AR	c.295C>A	p.(Leu99Ile)	c.295C>A	p.(Leu99Ile)
P260	19	F	3	No	Nonsyndromic retinitis pigmentosa	Yes	RDH12	NM_152443.3	AR	c.524C>T	p.(Ser175Leu)	c.883C>T	p.(Arg295*)
P261	25	F	14	No	Nonsyndromic retinitis pigmentosa	Yes	REEP6	NM_001329556.3	AR	c.267G>A	p.(Trp89*)	c.267G>A	p.(Trp89*)
P262	45	M	20	Yes	Nonsyndromic retinitis pigmentosa	Yes	RHO	NM_000539.3	AD	c.1040C>T	p.(Pro347Leu)
P263	22	M	5	Yes	Nonsyndromic retinitis pigmentosa	No	RHO	NM_000539.3	AD	c.1040C>T	p.(Pro347Leu)
P264	67	F	30	Yes	Nonsyndromic retinitis pigmentosa	Yes	RHO	NM_000539.3	AD	c.1034T>G	p.(Val345Gly)
P265	61	F	20	Yes	Nonsyndromic retinitis pigmentosa	No	RHO	NM_000539.3	AD	c.1034T>G	p.(Val345Gly)
P266	39	F	18	Yes	Nonsyndromic retinitis pigmentosa	No	RHO	NM_000539.3	AD	c.1034T>G	p.(Val345Gly)
P267	29	M	10	Yes	Nonsyndromic retinitis pigmentosa	No	RHO	NM_000539.3	AD	c.1034T>G	p.(Val345Gly)
P268	34	F	20	Yes	Nonsyndromic retinitis pigmentosa	No	RHO	NM_000539.3	AD	c.1034T>G	p.(Val345Gly)
P269	65	F	32	Yes	Nonsyndromic retinitis pigmentosa	No	RHO	NM_000539.3	AD	c.1034T>G	p.(Val345Gly)
P270	70	F	40	Yes	Nonsyndromic retinitis pigmentosa	Yes	RHO	NM_000539.3	AD	c.316G>A	p.(Gly106Arg)
P271	42	M	40	Yes	Nonsyndromic retinitis pigmentosa	No	RHO	NM_000539.3	AD	c.316G>A	p.(Gly106Arg)
P272	82	F	70	Yes	Nonsyndromic retinitis pigmentosa	Yes	RHO	NM_000539.3	AD	c.316G>A	p.(Gly106Arg)
P273	74	M	50	Yes	Nonsyndromic retinitis pigmentosa	Yes	RHO	NM_000539.3	AD	c.544G>A	p.(Gly182Ser)
P274	34	M	30	Yes	Nonsyndromic retinitis pigmentosa	No	RHO	NM_000539.3	AD	c.544G>A	p.(Gly182Ser)
P275	49	M	40	Yes	Nonsyndromic retinitis pigmentosa	Yes	RHO	NM_000539.3	AD	c.544G>A	p.(Gly182Ser)
P276	49	F	45	Yes	Nonsyndromic retinitis pigmentosa	No	RHO	NM_000539.3	AD	c.544G>A	p.(Gly182Ser)
P277	69	F	50	Yes	Nonsyndromic retinitis pigmentosa	No	RHO	NM_000539.3	AD	c.544G>A	p.(Gly182Ser)
P278	24	F	20	Yes	Nonsyndromic retinitis pigmentosa	No	RHO	NM_000539.3	AD	c.544G>A	p.(Gly182Ser)
P279	73	M	40	Yes	Nonsyndromic retinitis pigmentosa	Yes	RHO	NM_000539.3	AD	c.544G>A	p.(Gly182Ser)
P280	73	F	25	Yes	Nonsyndromic retinitis pigmentosa	Yes	RHO	NM_000539.3	AD	c.544G>A	p.(Gly182Ser)
P281	52	F	50	Yes	Nonsyndromic retinitis pigmentosa	No	RHO	NM_000539.3	AD	c.544G>A	p.(Gly182Ser)
P282	49	M	3	No	Nonsyndromic retinitis pigmentosa	Yes	RHO	NM_000539.3	AD	c.568G>T	p.(Asp190Tyr)
P283	78	F	70	No	Nonsyndromic retinitis pigmentosa	Yes	RHO	NM_000539.3	AD	c.408C>A	p.(Tyr136*)
P284	23	M	16	No	Nonsyndromic retinitis pigmentosa	Yes	RLBP1	NC_000015.9	AR	g.(?_89753516)_(89755126_?)del	p.(?)	g.(?_89753516)_(89755126_?)del	p.(?)
P285	22	F	15	No	Nonsyndromic retinitis pigmentosa	Yes	RP1	NM_006269.2	AR	c.1625C>G	p.(Ser542*)	c.1625C>G	p.(Ser542*)
P286	50	M	44	No	Nonsyndromic retinitis pigmentosa	Yes	RP1	NM_006269.2	AD	c.2042delTinsAA	p.(Ile681Lysfs*17)
P287	27	F	20	Yes	Nonsyndromic retinitis pigmentosa	Yes	RP1	NM_006269.2	AR	c.922C>T	p.(Gln308*)	c.922C>T	p.(Gln308*)
P288	82	F	75	No	Nonsyndromic retinitis pigmentosa	Yes	RP1	NM_006269.2	AD	c.2288del	p.(Asn763Ilefs*12)
P289	60	M	54	Yes	Nonsyndromic retinitis pigmentosa	Yes	RP1	NM_006269.2	AD	c.2029C>T	p.(Arg677*)
P290	50	F	42	No	Syndromic retinitis pigmentosa	Yes	RP1L1	NM_178857.6	AR	c.1107G>A	p.(Trp369*)	c.2464C>T	p.(Arg822*)
P291	55	F	47	Yes	Nonsyndromic retinitis pigmentosa	Yes	RP2	NM_006915.3	XL	c.632del	p.(Arg211Leufs*27)
P292	25	F	1	Yes	Leber congenital amaurosis	Yes	RPE65	NM_000329.3	AR	c.143G>A	p.(Gly48Glu)	c.859delG	p.(Val287Phefs*28)
P293	33	M	1	Yes	Leber congenital amaurosis	No	RPE65	NM_000329.3	AR	c.143G>A	p.(Gly48Glu)	c.859delG	p.(Val287Phefs*28)
P294	42	F	1	Yes	Leber congenital amaurosis	No	RPE65	NM_000329.3	AR	c.143G>A	p.(Gly48Glu)	c.859delG	p.(Val287Phefs*28)
P295	26	F	1	No	Leber congenital amaurosis	Yes	RPE65	NM_000329.3	AR	c.700C>T	p.(Arg234*)	c.700C>T	p.(Arg234*)
P296	35	M	9	No	Nonsyndromic retinitis pigmentosa	Yes	RPE65	NM_000329.3	AR	c.1067del	p.(Asn356Metfs*17)	c.1464T>A	p.(Ser488Arg)
P297	49	M	10	No	Nonsyndromic retinitis pigmentosa	Yes	RPE65	NM_000329.3	AR	c.917C>T	p.(Thr306Ile)	c.1022T>C	p.(Leu341Ser)
P298	24	M	4	No	Nonsyndromic retinitis pigmentosa	Yes	RPE65	NM_000329.3	AR	c.131G>A	p.(Arg44Gln)	c.131G>A	p.(Arg44Gln)
P299	24	M	5	Yes	Nonsyndromic retinitis pigmentosa	Yes	RPGR	NM_001034853.2	XL	c.920C>A	p.(Thr307Lys)
P300	22	F	20	Yes	Nonsyndromic retinitis pigmentosa	No	RPGR	NM_001034853.2	XL	c.920C>A	p.(Thr307Lys)
P301	51	F	40	Yes	Nonsyndromic retinitis pigmentosa	No	RPGR	NM_001034853.2	XL	c.920C>A	p.(Thr307Lys)
P302	23	M	5	Yes	Nonsyndromic retinitis pigmentosa	Yes	RPGR	NM_001034853.2	XL	c.897T>A	p.(Tyr299*)
P303	53	F	39	Yes	Nonsyndromic retinitis pigmentosa	No	RPGR	NM_001034853.2	XL	c.897T>A	p.(Tyr299*)
P304	20	M	14	No	Nonsyndromic retinitis pigmentosa	Yes	RPGR	NM_001034853.2	XL	c.2236_2237del	p.(Glu746Argfs*23)
P305	52	F	39	Yes	Nonsyndromic retinitis pigmentosa	No	RPGR	NM_001034853.2	XL	c.2236_2237del	p.(Glu746Argfs*23)
P306	79	M	18	No	Nonsyndromic retinitis pigmentosa	Yes	RPGR	NM_001034853.2	XL	c.3444C>G	p.(Tyr1148*)
P307	42	M	30	No	Nonsyndromic retinitis pigmentosa	Yes	RPGR	NM_001034853.2	XL	c.818A>C	p.(Gln273Pro)
P308	40	M	9	Yes	Nonsyndromic retinitis pigmentosa	Yes	RPGR	NM_001034853.2	XL	c.2274_2277del	p.(Gly759Lysfs*55)
P309	46	F	40	Yes	Nonsyndromic retinitis pigmentosa	Yes	RPGR	NM_001034853.2	XL	c.2405_2406del	p.(Glu802Glyfs*32)
P310	60	F	35	Yes	Nonsyndromic retinitis pigmentosa	Yes	RPGR	NM_001034853.2	XL	c.934+2T>C	p.(?)
P311	22	M	18	Yes	Nonsyndromic retinitis pigmentosa	Yes	RPGR	NM_001034853.2	XL	c.2790_2791del	p.(Glu931Glyfs*147)
P312	64	F	60	Yes	Nonsyndromic retinitis pigmentosa	No	RPGR	NM_001034853.2	XL	c.2790_2791del	p.(Glu931Glyfs*147)
P313	36	F	30	Yes	Nonsyndromic retinitis pigmentosa	No	RPGR	NM_001034853.2	XL	c.2790_2791del	p.(Glu931Glyfs*147)
P314	49	M	12	Yes	Nonsyndromic retinitis pigmentosa	Yes	RPGR	NM_001034853.2	XL	c.2501_2502del	p.(Glu834Glyfs*244)
P315	48	M	10	Yes	Nonsyndromic retinitis pigmentosa	No	RPGR	NM_001034853.2	XL	c.2501_2502del	p.(Glu834Glyfs*244)
P316	46	M	8	Yes	Nonsyndromic retinitis pigmentosa	No	RPGR	NM_001034853.2	XL	c.2501_2502del	p.(Glu834Glyfs*244)
P317	60	M	35	Yes	Nonsyndromic retinitis pigmentosa	Yes	RPGR	NM_001034853.2	XL	c.3178_3179del	p.(Glu1060Argfs*18)
P318	71	M	10	Yes	Nonsyndromic retinitis pigmentosa	Yes	RPGR	NM_001034853.2	XL	c.2405_2406del	p.(Glu802Glyfs*32)
P319	31	M	25	Yes	Nonsyndromic retinitis pigmentosa	Yes	RPGR	NM_001034853.2	XL	c.2845del	p.(Glu494Lysfs*140)
P320	50	F	43	Yes	Cone dystrophy	Yes	RPGR	NM_001034853.2	XL	c.2977G>T	p.(Glu993*)
P321	31	M	5	Yes	Cone dystrophy	No	RPGR	NM_001034853.2	XL	c.2977G>T	p.(Glu993*)
P322	29	M	12	Yes	Nonsyndromic retinitis pigmentosa	Yes	RPGR	NM_001034853.2	XL	c.2442_2445del	p.(Gly817Lysfs*2)
P323	71	F	10	Yes	Nonsyndromic retinitis pigmentosa	No	RPGR	NM_001034853.2	XL	c.2442_2445del	p.(Gly817Lysfs*2)
P324	51	F	4	No	Leber congenital amaurosis	Yes	RPGRIP1	NM_020366.4	AR	c.767C>G	p.(Ser256*)	c.767C>G	p.(Ser256*)
P325	20	M	1	No	X-linked congenital retinoschisis	Yes	RS1	NM_000330.4	XL	c.461A>G	p.(Gln154Arg)
P326	27	M	5	No	X-linked congenital retinoschisis	Yes	RS1	NM_000330.4	XL	c.33_36del	p.(Leu11Phefs*114)
P327	25	M	8	No	X-linked congenital retinoschisis	Yes	RS1	NM_000330.4	XL	c.644A>T	p.(Glu215Val)
P328	21	M	4	No	X-linked congenital retinoschisis	Yes	RS1	NM_000330.4	XL	c.316C>T	p.(Gln106*)
P329	49	M	40	No	X-linked congenital retinoschisis	Yes	RS1	NM_000330.4	XL	c.579dup	p.(Ile194Hisfs*70)
P330	27	M	20	No	X-linked congenital retinoschisis	Yes	RS1	NM_000330.4	XL	c.214G>A	p.(Glu72Lys)
P331	77	M	70	Yes	X-linked congenital retinoschisis	Yes	RS1	NM_000330.4	XL	c.589C>T	p.(Arg197Cys)
P332	56	M	12	Yes	X-linked congenital retinoschisis	No	RS1	NM_000330.4	XL	c.589C>T	p.(Arg197Cys)
P333	54	M	9	Yes	X-linked congenital retinoschisis	Yes	RS1	NM_000330.4	XL	c.325G>C	p.(Gly109Arg)
P334	21	M	5	No	X-linked congenital retinoschisis	Yes	RS1	NM_000330.4	XL	c.52+2T>C	p.(?)
P335	54	M	50	Yes	X-linked congenital retinoschisis	Yes	RS1	NM_000330.4	XL	c.581T>A	p.(Ile194Asn)
P336	49	F	20	No	Nonsyndromic retinitis pigmentosa	Yes	SNRNP200	NM_014014.4	AD	c.3260C>T	p.(Ser1087Leu)
P337	45	F	45	Yes	Nonsyndromic retinitis pigmentosa	Yes	SNRNP200	NM_014014.4	AD	c.3260C>T	p.(Ser1087Leu)
P338	20	M	10	Yes	Leber congenital amaurosis	Yes	SPATA7	NM_018418.5	AR	c.949dup	p.(Ile317Asnfs*10)	c.949dup	p.(Ile317Asnfs*10)
P339	55	F	45	Yes	Nonsyndromic retinitis pigmentosa	Yes	TOPORS	NM_005802.5	AD	c.2554_2557del	p.(Glu852Glnfs*13)
P340	53	M	20	No	Nonsyndromic retinitis pigmentosa	Yes	TOPORS	NM_005802.5	AD	c.2550_2553del	p.(Asp850Glufs*15)
P341	24	F	11	No	Bardet-Biedl syndrome	Yes	TTC8	NM_144596.4	AR	c.1313_1317+17del	p.(?)	c.1313_1317+17del	p.(?)
P342	21	F	5	Yes	Leber congenital amaurosis	Yes	TTC8	NM_144596.4	AR	c.1049+2_1049+4del	p.(?)	c.1049+2_1049+4del	p.(?)
P343	70	F	35	No	Foveal hypoplasia	Yes	TYR	NM_000372.5	AR	c.1205G>A	p.(Arg402Gln)	c.1217C>T	p.(Pro406Leu)
P344	19	M	17	No	Foveal hypoplasia	Yes	TYR	NM_000372.5	AR	c.1205G>A	p.(Arg402Gln)	c.1217C>T	p.(Pro406Leu)
P345	50	F	47	No	Nonsyndromic retinitis pigmentosa	Yes	USH2A	NM_206933.4	AR	c.2276G>T	p.(Cys759Phe)	c.2276G>T	p.(Cys759Phe)
P346	57	F	40	No	Nonsyndromic retinitis pigmentosa	Yes	USH2A	NM_206933.4	AR	c.6929C>T	p.(Thr2310Met)	c.9304C>T	p.(Gln3102*)
P347	74	F	45	Yes	Nonsyndromic retinitis pigmentosa	Yes	USH2A	NM_206933.4	AR	c.2276G>T	p.(Cys759Phe)	c.2276G>T	p.(Cys759Phe)
P348	54	F	5	Yes	Usher syndrome	Yes	USH2A	NM_206933.4	AR	c.15053-1G>A	p.(?)	c.7595-2144A>G	p.(?)
P349	34	F	10	No	Usher syndrome	Yes	USH2A	NM_206933.4	AR	c.2276G>T	p.(Cys759Phe)	c.10712C>T	p.(Thr3571Met)
P350	63	M	10	No	Usher syndrome	Yes	USH2A	NM_206933.4	AR	c.2299del	p.(Glu767Serfs*21)	c.2299del	p.(Glu767Serfs*21)
P351	53	M	30	No	Nonsyndromic retinitis pigmentosa	Yes	USH2A	NM_206933.4	AR	c.2299del	p.(Glu767Serfs*21)	c.4385C>T	p.(Thr1462Ile)
P352	65	F	20	No	Usher syndrome	Yes	USH2A	NM_206933.4	AR	c.2135del	p.(Ser712*)	c.7769del	p.(Leu2590Tyrfs*11)
P353	53	M	48	No	Usher syndrome	Yes	USH2A	NM_206933.4	AR	c.2276G>T	p.(Cys759Phe)	c.100C>T	p.(Arg34*)
P354	69	F	20	No	Nonsyndromic retinitis pigmentosa	Yes	USH2A	NM_206933.4	AR	c.2276G>T	p.(Cys759Phe)	c.7595-2144A>G	p.(Lys2532Thrfs*56)
P355	26	M	15	No	Usher syndrome	Yes	USH2A	NM_206933.4	AR	c.100C>T	p.(Arg34*)	c.13282G>T	p.(Gly4428Cys)
P356	26	F	5	No	Usher syndrome	Yes	USH2A	NM_206933.4	AR	c.2299del	p.(Glu767Serfs*21)	c.9799T>C	p.(Cys3267Arg)
P357	60	M	50	No	Nonsyndromic retinitis pigmentosa	Yes	USH2A	NM_206933.4	AR	c.13364_13365del	p.(Thr4455Argfs*23)	c.2276G>T	p.(Cys759Phe)
P358	49	M	1	Yes	Usher syndrome	Yes	USH2A	NM_206933.4	AR	c.2299del	p.(Glu767Serfs*21)	c.6083_6084del	p.(Tyr2028Cysfs*14)
P359	52	M	18	No	Nonsyndromic retinitis pigmentosa	Yes	USH2A	NM_206933.4	AR	c.(?_-387)_(2993+1_2994-1)del	p.(?)	c.2276G>T	p.(Cys759Phe)
P360	60	M	25	Yes	Nonsyndromic retinitis pigmentosa	Yes	USH2A	NM_206933.4	AR	c.11065C>T	p.(Arg3689*)	c.1390C>T	p.(Arg464Cys)
P361	71	F	20	Yes	Nonsyndromic retinitis pigmentosa	No	USH2A	NM_206933.4	AR	c.11065C>T	p.(Arg3689*)	c.1390C>T	p.(Arg464Cys)
P362	42	M	1	No	Usher syndrome	Yes	USH2A	NM_206933.4	AR	c.13272C>A	p.(Cys4424*)	c.2431_2432del	p.(Lys811Aspfs*11)
P363	49	F	45	No	Nonsyndromic retinitis pigmentosa	Yes	USH2A	NM_206933.4	AR	c.2276G>T	p.(Cys759Phe)	c.13095G>A	p.(Trp4365*)
P364	48	M	25	No	Nonsyndromic retinitis pigmentosa	Yes	USH2A	NM_206933.4	AR	c.2276G>T	p.(Cys759Phe)	c.652-2A>G	p.(?)
P365	60	F	10	No	Nonsyndromic retinitis pigmentosa	Yes	USH2A	NM_206933.4	AR	c.10414_10416dup	p.(Tyr3472dup)	c.9882C>G	p.(Cys3294Trp)
P366	36	F	34	No	Nonsyndromic retinitis pigmentosa	Yes	USH2A	NM_206933.4	AR	c.10414_10416dup	p.(Tyr3472dup)	c.2299del	p.(Glu767Serfs*21)
P367	70	F	52	No	Nonsyndromic retinitis pigmentosa	Yes	USH2A	NM_206933.4	AR	c.2167+5G>A	p.(?)	c.2167+5G>A	p.(?)
P368	54	M	30	No	Usher syndrome	Yes	USH2A	NM_206933.4	AR	c.2276G>T	p.(Cys759Phe)	c.907C>A	p.(Arg303Ser)
P369	71	M	14	No	Nonsyndromic retinitis pigmentosa	Yes	USH2A	NM_206933.4	AR	c.2299del	p.(Glu767Serfs*21)	c.2276G>T	p.(Cys759Phe)
P370	73	F	25	Yes	Nonsyndromic retinitis pigmentosa	Yes	USH2A	NM_206933.4	AR	c.2276G>T	p.(Cys759Phe)	c.2276G>T	p.(Cys759Phe)
P371	34	M	2	No	Usher syndrome	Yes	USH2A	NM_206933.4	AR	c.9799T>C	p.(Cys3267Arg)	c.14442C>A	p.(Cys4814*)
P372	30	F	29	No	Nonsyndromic retinitis pigmentosa	Yes	USH2A	NM_206933.4	AR	c.2276G>T	p.(Cys759Phe)	c.12067-2A>G	p.(?)
P373	48	F	2	No	Nonsyndromic retinitis pigmentosa	Yes	USH2A	NM_206933.4	AR	c.2276G>T	p.(Cys759Phe)	c.6931del	p.(Ala2311Profs*15)
P374	51	M	46	No	Nonsyndromic retinitis pigmentosa	Yes	USH2A	NM_206933.4	AR	c.2299del	p.(Glu767Serfs*21)	c.2276G>T	p.(Cys759Phe)
P375	20	F	7	No	Usher syndrome	Yes	USH2A	NM_206933.4	AR	c.9959-4159A>G	p.(?)	c.2431_2432del	p.(Lys811Aspfs*11)
P376	16	M	5	No	Usher syndrome	Yes	USH2A	NM_206933.4	AR	c.2299del	p.(Glu767Serfs*21)	c.1000C>T	p.(Arg334Trp)
